# Supplementary material for: Effects from a single application of photobiomodulation on pain intensity from perineal trauma related to childbirth: A randomized controlled trial
Source: Int J Gynaecol Obstet. 2025 Nov 19;173(2):808–17. doi: 10.1002/ijgo.70674 (PMC13094685; doi:10.1002/ijgo.70674)
Supplement: Supplementary file 1 — Table S1. Sensory and affective descriptors of the SF‐MPQ at the three assessment time points. Table S2. Frequencies of present pain intensity descriptors at the three assessment time points; mean NRS Pain scores during self‐care, newborn care, and from the pain diary; and frequencies of self‐perceived tissue healing, satisfaction, and adverse effects. [file IJGO-173-808-s001.zip]

Archive with 2 entries (2 files):
- CONSORT_2025_editable_checklist_RCT_PBM_Perineal.docx
- Supplementary file.docx
